# Supplementary material for: Detection of Pharmaceutical Contamination in Amphipods of Lake Baikal by the HPLC-MS Method
Source: Antibiotics (Basel). 2024 Aug 6;13(8):738. doi: 10.3390/antibiotics13080738 (PMC11350909; doi:10.3390/antibiotics13080738)
Supplement: Supplementary file 1 [file antibiotics-13-00738-s001.zip › Supplementary Materials S2.xlsx]

## Sheet: 2020_Qual Data
RAW data
Sample	Location	Year of Sampling	Species	Internal ID	Amikacin	Chlortetracycline	Doxycycline	Oxytetracycline	Dimetridazole	Metronidazole	Spiramycin	Azithromycin	Tetracycline	Acetaminophen	Ibuprofen	Aspirin	Erythromycin	Сlarithromycin	Tylosin	Lincomycin	Ampicillin	Amoxicillin	Florfenicol	Thiamphenicol	Sulfamethazine	Sulfapyridine	Gentamicin	Hygromycin B	Apramycin	Demeclocycline		Contaminated samples	Uncontaminated samples	SD
1	B. Goloustnoe	2020	Eulimnogammarus verrucosus	2020-1	1	1	1	1	1	1	0	0	0	0	1	1	0	0	0	0	0	0	0	0	0	0	0	0	0	0		8	18	0.470679
2	B. Goloustnoe	2020	Eulimnogammarus verrucosus	2020-2	0	1	1	1	1	1	0	0	0	0	0	0	0	0	0	0	0	0	0	0	0	0	0	0	0	0		5	21	0.401918
3	B. Goloustnoe	2020	Eulimnogammarus verrucosus	2020-3	1	1	1	1	1	1	0	1	1	1	1	1	0	0	0	0	0	0	0	0	0	0	0	0	0	0		11	15	0.503831
4	B. Goloustnoe	2020	Eulimnogammarus verrucosus	2020-4	1	1	1	1	1	1	0	1	1	1	1	1	0	0	0	0	0	0	0	0	0	0	0	0	0	0		11	15	0.503831
5	B. Goloustnoe	2020	Eulimnogammarus verrucosus	2020-5	1	1	1	1	1	1	0	0	0	0	0	0	0	0	0	0	0	0	0	0	0	0	0	0	0	0		6	20	0.429669
6	B. Goloustnoe	2020	Eulimnogammarus verrucosus	2020-6	1	1	1	1	1	1	0	0	1	1	0	0	0	0	0	0	0	0	0	0	0	0	0	0	0	0		8	18	0.470679
7	B. Goloustnoe	2020	Eulimnogammarus verrucosus	2020-7	1	1	1	1	1	1	0	0	0	0	0	0	0	0	0	0	0	0	0	0	0	0	0	0	0	0		6	20	0.429669
8	B. Goloustnoe	2020	Eulimnogammarus verrucosus	2020-8	1	1	1	1	1	1	0	1	1	1	0	0	0	0	0	0	0	0	0	0	0	0	0	0	0	0		9	17	0.485165
9	B. Goloustnoe	2020	Eulimnogammarus verrucosus	2020-9	1	1	1	1	1	1	0	1	1	1	1	1	0	0	0	0	0	0	0	0	0	0	0	0	0	0		11	15	0.503831
10	B. Goloustnoe	2020	Eulimnogammarus verrucosus	2020-10	1	1	1	1	1	1	0	1	1	1	1	1	0	0	0	0	0	0	0	0	0	0	0	0	0	0		11	15	0.503831
11	B. Goloustnoe	2020	Eulimnogammarus verrucosus	2020-11	1	1	1	1	1	1	0	1	1	1	1	1	0	0	0	0	0	0	0	0	0	0	0	0	0	0		11	15	0.503831
12	B. Goloustnoe	2020	Eulimnogammarus verrucosus	2020-12	1	1	1	1	0	1	1	1	1	1	1	1	0	0	0	0	0	0	0	0	0	0	0	0	0	0		11	15	0.503831
13	B. Goloustnoe	2020	Eulimnogammarus verrucosus	2020-13	1	1	1	1	0	1	1	1	1	1	1	1	0	0	0	0	0	0	0	0	0	0	0	0	0	0		11	15	0.503831
14	B. Goloustnoe	2020	Eulimnogammarus verrucosus	2020-14	1	1	1	1	0	1	0	1	1	1	1	1	0	0	0	0	0	0	0	0	0	0	0	0	0	0		10	16	0.496139
15	B. Goloustnoe	2020	Eulimnogammarus verrucosus	2020-15	1	1	1	1	0	1	1	1	1	1	1	0	0	0	0	0	0	0	0	0	0	0	0	0	0	0		10	16	0.496139
16	B. Goloustnoe	2020	Eulimnogammarus verrucosus	2020-16	1	1	1	1	0	1	1	1	1	1	1	1	0	0	0	0	0	0	0	0	0	0	0	0	0	0		11	15	0.503831
				Contaminated samples	15	16	16	16	11	16	4	11	12	12	11	10	0	0	0	0	0	0	0	0	0	0	0	0	0	0
				Uncontaminated samples	1	0	0	0	5	0	12	5	4	4	5	6	16	16	16	16	16	16	16	16	16	16	16	16	16	16
				SD	0.25	0	0	0	0.478714	0	0.447214	0.478714	0.447214	0.447214	0.478714	0.5	0	0	0	0	0	0	0	0	0	0	0	0	0	0
				Summary statistic
					Amikacin	Chlortetracycline	Doxycycline	Oxytetracycline	Dimetridazole	Metronidazole	Spiramycin	Azithromycin	Tetracycline	Acetaminophen	Ibuprofen	Aspirin	Erythromycin	Сlarithromycin	Tylosin	Lincomycin	Ampicillin	Amoxicillin	Florfenicol	Thiamphenicol	Sulfamethazine	Sulfapyridine	Gentamicin	Hygromycin B	Apramycin	Demeclocycline
				N	16	16	16	16	16	16	16	16	16	16	16	16	16	16	16	16	16	16	16	16	16	16	16	16	16	16
				Min	0	1	1	1	0	1	0	0	0	0	0	0	0	0	0	0	0	0	0	0	0	0	0	0	0	0
				Max	1	1	1	1	1	1	1	1	1	1	1	1	0	0	0	0	0	0	0	0	0	0	0	0	0	0
				Sum	15	16	16	16	11	16	4	11	12	12	11	10	0	0	0	0	0	0	0	0	0	0	0	0	0	0
				Mean	0.9375	1	1	1	0.6875	1	0.25	0.6875	0.75	0.75	0.6875	0.625	0	0	0	0	0	0	0	0	0	0	0	0	0	0
				Std. error	0.0625	0	0	0	0.119678	0	0.111803	0.119678	0.111803	0.111803	0.119678	0.125	0	0	0	0	0	0	0	0	0	0	0	0	0	0
				Variance	0.0625	0	0	0	0.229167	0	0.2	0.229167	0.2	0.2	0.229167	0.25	0	0	0	0	0	0	0	0	0	0	0	0	0	0
				Stand. dev	0.25	0	0	0	0.478714	0	0.447214	0.478714	0.447214	0.447214	0.478714	0.5	0	0	0	0	0	0	0	0	0	0	0	0	0	0
				Median	1	1	1	1	1	1	0	1	1	1	1	1	0	0	0	0	0	0	0	0	0	0	0	0	0	0
				25 prcntil	1	1	1	1	0	1	0	0	0.25	0.25	0	0	0	0	0	0	0	0	0	0	0	0	0	0	0	0
				75 prcntil	1	1	1	1	1	1	0.75	1	1	1	1	1	0	0	0	0	0	0	0	0	0	0	0	0	0	0
				Mode	1	1	1	1	1	1	0	1	1	1	1	1	0	0	0	0	0	0	0	0	0	0	0	0	0	0
				Skewness	-4	0	0	0	-0.895257	0	1.27775	-0.895257	-1.27775	-1.27775	-0.895257	-0.571429	0	0	0	0	0	0	0	0	0	0	0	0	0	0
				Kurtosis	16	0	0	0	-1.39061	0	-0.43956	-1.39061	-0.43956	-0.43956	-1.39061	-1.93407	0	0	0	0	0	0	0	0	0	0	0	0	0	0
				Geom. mean	0	1	1	1	0	1	0	0	0	0	0	0	0	0	0	0	0	0	0	0	0	0	0	0	0	0
				Coeff. var	26.6667	0	0	0	69.6311	0	178.885	69.6311	59.6285	59.6285	69.6311	80	NAN	NAN	NAN	NAN	NAN	NAN	NAN	NAN	NAN	NAN	NAN	NAN	NAN	NAN
				Normality tests
					Amikacin	Chlortetracycline	Doxycycline	Oxytetracycline	Dimetridazole	Metronidazole	Spiramycin	Azithromycin	Tetracycline	Acetaminophen	Ibuprofen	Aspirin	Erythromycin	Сlarithromycin	Tylosin	Lincomycin	Ampicillin	Amoxicillin	Florfenicol	Thiamphenicol	Sulfamethazine	Sulfapyridine	Gentamicin	Hygromycin B	Apramycin	Demeclocycline
				N	16	NAN	NAN	NAN	16	NAN	16	16	16	16	16	16	NAN	NAN	NAN	NAN	NAN	NAN	NAN	NAN	NAN	NAN	NAN	NAN	NAN	NAN
				Shapiro-Wilk W	0.2727	NAN	NAN	NAN	0.5909	NAN	0.5464	0.5909	0.5464	0.5464	0.5909	0.6209	NAN	NAN	NAN	NAN	NAN	NAN	NAN	NAN	NAN	NAN	NAN	NAN	NAN	NAN
				p(normal)	4.553e-08	NAN	NAN	NAN	1.33e-05	NAN	5.272e-06	1.33e-05	5.272e-06	5.272e-06	1.33e-05	2.566e-05	NAN	NAN	NAN	NAN	NAN	NAN	NAN	NAN	NAN	NAN	NAN	NAN	NAN	NAN
				Anderson-Darling A	5.599	NAN	NAN	NAN	3.264	NAN	3.695	3.264	3.695	3.695	3.264	2.957	NAN	NAN	NAN	NAN	NAN	NAN	NAN	NAN	NAN	NAN	NAN	NAN	NAN	NAN
				p(normal)	1.545e-14	NAN	NAN	NAN	1.303e-08	NAN	1.029e-09	1.303e-08	1.029e-09	1.029e-09	1.303e-08	7.946e-08	NAN	NAN	NAN	NAN	NAN	NAN	NAN	NAN	NAN	NAN	NAN	NAN	NAN	NAN
				p(Monte Carlo)	0.0001	NAN	NAN	NAN	0.0001	NAN	0.0001	0.0001	0.0001	0.0001	0.0001	0.0001	NAN	NAN	NAN	NAN	NAN	NAN	NAN	NAN	NAN	NAN	NAN	NAN	NAN	NAN
				Lilliefors L	0.5362	NAN	NAN	NAN	0.4306	NAN	0.4619	0.4306	0.4619	0.4619	0.4306	0.3984	NAN	NAN	NAN	NAN	NAN	NAN	NAN	NAN	NAN	NAN	NAN	NAN	NAN	NAN
				p(normal)	0.0001	NAN	NAN	NAN	0.0001	NAN	0.0001	0.0001	0.0001	0.0001	0.0001	0.0001	NAN	NAN	NAN	NAN	NAN	NAN	NAN	NAN	NAN	NAN	NAN	NAN	NAN	NAN
				p(Monte Carlo)	0.0001	NAN	NAN	NAN	0.0001	NAN	0.0001	0.0001	0.0001	0.0001	0.0001	0.0001	NAN	NAN	NAN	NAN	NAN	NAN	NAN	NAN	NAN	NAN	NAN	NAN	NAN	NAN
				Jarque-Bera JB	116.5	NAN	NAN	NAN	2.952	NAN	3.852	2.952	3.852	3.852	2.952	2.714	NAN	NAN	NAN	NAN	NAN	NAN	NAN	NAN	NAN	NAN	NAN	NAN	NAN	NAN
				p(normal)	5.06e-26	NAN	NAN	NAN	0.2285	NAN	0.1457	0.2285	0.1457	0.1457	0.2285	0.2574	NAN	NAN	NAN	NAN	NAN	NAN	NAN	NAN	NAN	NAN	NAN	NAN	NAN	NAN
				p(Monte Carlo)	0.0001	NAN	NAN	NAN	0.0615	NAN	0.0382	0.0608	0.0419	0.0428	0.0633	0.0705	NAN	NAN	NAN	NAN	NAN	NAN	NAN	NAN	NAN	NAN	NAN	NAN	NAN	NAN
				ANOVA table
					Sum of sqrs	df	Mean square	F
				Between raters:	71.9135	25	2.87654	50.42
				Between cases:	2.60577	15	0.173718	3.045
				Within cases:	93.3077	400	0.233269
				Residual:	21.3942	375	0.0570513
				Total:	95.9135	415
					95% confidence
				Model 1	Individual	ICC(1,1)	-0.009916	[-0,02366, 0,02981]
					Mean	ICC(1,k)	-0.3428	[-1,506, 0,4441]
				Model 2	Individual	ICC(2,1)	0.01887	[0,004987, 0,05816]
					Mean	ICC(2,k)	0.3334	[0,1153, 0,6162]
				Model 3	Individual	ICC(3,1)	0.07292	[0,02366, 0,1965]
					Mean	ICC(3,k)	0.6716	[0,3865, 0,8641]
				Mann-Whitney pairwise
				Raw p values, sequential Bonferroni significance
					Amikacin	Chlortetracycline	Doxycycline	Oxytetracycline	Dimetridazole	Metronidazole	Spiramycin	Azithromycin	Tetracycline	Acetaminophen	Ibuprofen	Aspirin	Erythromycin	Сlarithromycin	Tylosin	Lincomycin	Ampicillin	Amoxicillin	Florfenicol	Thiamphenicol	Sulfamethazine	Sulfapyridine	Gentamicin	Hygromycin B	Apramycin	Demeclocycline
				Amikacin		0.3485	0.3485	0.3485	0.07922	0.3485	0.0001067	0.07922	0.1592	0.1592	0.07922	0.0377	1.907e-07	1.907e-07	1.907e-07	1.907e-07	1.907e-07	1.907e-07	1.907e-07	1.907e-07	1.907e-07	1.907e-07	1.907e-07	1.907e-07	1.907e-07	1.907e-07
				Chlortetracycline	0.3485		1	1	0.01798	1	1.784e-05	0.01798	0.03831	0.03831	0.01798	0.008126	2.923e-08	2.923e-08	2.923e-08	2.923e-08	2.923e-08	2.923e-08	2.923e-08	2.923e-08	2.923e-08	2.923e-08	2.923e-08	2.923e-08	2.923e-08	2.923e-08
				Doxycycline	0.3485	1		1	0.01798	1	1.784e-05	0.01798	0.03831	0.03831	0.01798	0.008126	2.923e-08	2.923e-08	2.923e-08	2.923e-08	2.923e-08	2.923e-08	2.923e-08	2.923e-08	2.923e-08	2.923e-08	2.923e-08	2.923e-08	2.923e-08	2.923e-08
				Oxytetracycline	0.3485	1	1		0.01798	1	1.784e-05	0.01798	0.03831	0.03831	0.01798	0.008126	2.923e-08	2.923e-08	2.923e-08	2.923e-08	2.923e-08	2.923e-08	2.923e-08	2.923e-08	2.923e-08	2.923e-08	2.923e-08	2.923e-08	2.923e-08	2.923e-08
				Dimetridazole	0.07922	0.01798	0.01798	0.01798		0.01798	0.01557	0.9813	0.7168	0.7168	0.9813	0.7313	6.156e-05	6.156e-05	6.156e-05	6.156e-05	6.156e-05	6.156e-05	6.156e-05	6.156e-05	6.156e-05	6.156e-05	6.156e-05	6.156e-05	6.156e-05	6.156e-05
				Metronidazole	0.3485	1	1	1	0.01798		1.784e-05	0.01798	0.03831	0.03831	0.01798	0.008126	2.923e-08	2.923e-08	2.923e-08	2.923e-08	2.923e-08	2.923e-08	2.923e-08	2.923e-08	2.923e-08	2.923e-08	2.923e-08	2.923e-08	2.923e-08	2.923e-08
				Spiramycin	0.0001067	1.784e-05	1.784e-05	1.784e-05	0.01557	1.784e-05		0.01557	0.005743	0.005743	0.01557	0.0373	0.03831	0.03831	0.03831	0.03831	0.03831	0.03831	0.03831	0.03831	0.03831	0.03831	0.03831	0.03831	0.03831	0.03831
				Azithromycin	0.07922	0.01798	0.01798	0.01798	0.9813	0.01798	0.01557		0.7168	0.7168	0.9813	0.7313	6.156e-05	6.156e-05	6.156e-05	6.156e-05	6.156e-05	6.156e-05	6.156e-05	6.156e-05	6.156e-05	6.156e-05	6.156e-05	6.156e-05	6.156e-05	6.156e-05
				Tetracycline	0.1592	0.03831	0.03831	0.03831	0.7168	0.03831	0.005743	0.7168		0.98	0.7168	0.467	1.784e-05	1.784e-05	1.784e-05	1.784e-05	1.784e-05	1.784e-05	1.784e-05	1.784e-05	1.784e-05	1.784e-05	1.784e-05	1.784e-05	1.784e-05	1.784e-05
				Acetaminophen	0.1592	0.03831	0.03831	0.03831	0.7168	0.03831	0.005743	0.7168	0.98		0.7168	0.467	1.784e-05	1.784e-05	1.784e-05	1.784e-05	1.784e-05	1.784e-05	1.784e-05	1.784e-05	1.784e-05	1.784e-05	1.784e-05	1.784e-05	1.784e-05	1.784e-05
				Ibuprofen	0.07922	0.01798	0.01798	0.01798	0.9813	0.01798	0.01557	0.9813	0.7168	0.7168		0.7313	6.156e-05	6.156e-05	6.156e-05	6.156e-05	6.156e-05	6.156e-05	6.156e-05	6.156e-05	6.156e-05	6.156e-05	6.156e-05	6.156e-05	6.156e-05	6.156e-05
				Aspirin	0.0377	0.008126	0.008126	0.008126	0.7313	0.008126	0.0373	0.7313	0.467	0.467	0.7313		0.0001912	0.0001912	0.0001912	0.0001912	0.0001912	0.0001912	0.0001912	0.0001912	0.0001912	0.0001912	0.0001912	0.0001912	0.0001912	0.0001912
				Erythromycin	1.907e-07	2.923e-08	2.923e-08	2.923e-08	6.156e-05	2.923e-08	0.03831	6.156e-05	1.784e-05	1.784e-05	6.156e-05	0.0001912		1	1	1	1	1	1	1	1	1	1	1	1	1
				Сlarithromycin	1.907e-07	2.923e-08	2.923e-08	2.923e-08	6.156e-05	2.923e-08	0.03831	6.156e-05	1.784e-05	1.784e-05	6.156e-05	0.0001912	1		1	1	1	1	1	1	1	1	1	1	1	1
				Tylosin	1.907e-07	2.923e-08	2.923e-08	2.923e-08	6.156e-05	2.923e-08	0.03831	6.156e-05	1.784e-05	1.784e-05	6.156e-05	0.0001912	1	1		1	1	1	1	1	1	1	1	1	1	1
				Lincomycin	1.907e-07	2.923e-08	2.923e-08	2.923e-08	6.156e-05	2.923e-08	0.03831	6.156e-05	1.784e-05	1.784e-05	6.156e-05	0.0001912	1	1	1		1	1	1	1	1	1	1	1	1	1
				Ampicillin	1.907e-07	2.923e-08	2.923e-08	2.923e-08	6.156e-05	2.923e-08	0.03831	6.156e-05	1.784e-05	1.784e-05	6.156e-05	0.0001912	1	1	1	1		1	1	1	1	1	1	1	1	1
				Amoxicillin	1.907e-07	2.923e-08	2.923e-08	2.923e-08	6.156e-05	2.923e-08	0.03831	6.156e-05	1.784e-05	1.784e-05	6.156e-05	0.0001912	1	1	1	1	1		1	1	1	1	1	1	1	1
				Florfenicol	1.907e-07	2.923e-08	2.923e-08	2.923e-08	6.156e-05	2.923e-08	0.03831	6.156e-05	1.784e-05	1.784e-05	6.156e-05	0.0001912	1	1	1	1	1	1		1	1	1	1	1	1	1
				Thiamphenicol	1.907e-07	2.923e-08	2.923e-08	2.923e-08	6.156e-05	2.923e-08	0.03831	6.156e-05	1.784e-05	1.784e-05	6.156e-05	0.0001912	1	1	1	1	1	1	1		1	1	1	1	1	1
				Sulfamethazine	1.907e-07	2.923e-08	2.923e-08	2.923e-08	6.156e-05	2.923e-08	0.03831	6.156e-05	1.784e-05	1.784e-05	6.156e-05	0.0001912	1	1	1	1	1	1	1	1		1	1	1	1	1
				Sulfapyridine	1.907e-07	2.923e-08	2.923e-08	2.923e-08	6.156e-05	2.923e-08	0.03831	6.156e-05	1.784e-05	1.784e-05	6.156e-05	0.0001912	1	1	1	1	1	1	1	1	1		1	1	1	1
				Gentamicin	1.907e-07	2.923e-08	2.923e-08	2.923e-08	6.156e-05	2.923e-08	0.03831	6.156e-05	1.784e-05	1.784e-05	6.156e-05	0.0001912	1	1	1	1	1	1	1	1	1	1		1	1	1
				Hygromycin B	1.907e-07	2.923e-08	2.923e-08	2.923e-08	6.156e-05	2.923e-08	0.03831	6.156e-05	1.784e-05	1.784e-05	6.156e-05	0.0001912	1	1	1	1	1	1	1	1	1	1	1		1	1
				Apramycin	1.907e-07	2.923e-08	2.923e-08	2.923e-08	6.156e-05	2.923e-08	0.03831	6.156e-05	1.784e-05	1.784e-05	6.156e-05	0.0001912	1	1	1	1	1	1	1	1	1	1	1	1		1
				Demeclocycline	1.907e-07	2.923e-08	2.923e-08	2.923e-08	6.156e-05	2.923e-08	0.03831	6.156e-05	1.784e-05	1.784e-05	6.156e-05	0.0001912	1	1	1	1	1	1	1	1	1	1	1	1	1
				Kruskal-Wallis test for equal medians
				H (chi2):	215.2
				Hc (tie corrected):	311.2
				p (same):	3.448e-51
				There is a significant difference between sample medians
				Dunn's post hoc
				Raw p values, sequential Bonferroni significance
					Amikacin	Chlortetracycline	Doxycycline	Oxytetracycline	Dimetridazole	Metronidazole	Spiramycin	Azithromycin	Tetracycline	Acetaminophen	Ibuprofen	Aspirin	Erythromycin	Сlarithromycin	Tylosin	Lincomycin	Ampicillin	Amoxicillin	Florfenicol	Thiamphenicol	Sulfamethazine	Sulfapyridine	Gentamicin	Hygromycin B	Apramycin	Demeclocycline
				Amikacin		0.7131	0.7131	0.7131	0.1413	0.7131	5.236e-05	0.1413	0.27	0.27	0.1413	0.06598	3.474e-08	3.474e-08	3.474e-08	3.474e-08	3.474e-08	3.474e-08	3.474e-08	3.474e-08	3.474e-08	3.474e-08	3.474e-08	3.474e-08	3.474e-08	3.474e-08
				Chlortetracycline	0.7131		1	1	0.06598	1	1.022e-05	0.06598	0.1413	0.1413	0.06598	0.02736	4.019e-09	4.019e-09	4.019e-09	4.019e-09	4.019e-09	4.019e-09	4.019e-09	4.019e-09	4.019e-09	4.019e-09	4.019e-09	4.019e-09	4.019e-09	4.019e-09
				Doxycycline	0.7131	1		1	0.06598	1	1.022e-05	0.06598	0.1413	0.1413	0.06598	0.02736	4.019e-09	4.019e-09	4.019e-09	4.019e-09	4.019e-09	4.019e-09	4.019e-09	4.019e-09	4.019e-09	4.019e-09	4.019e-09	4.019e-09	4.019e-09	4.019e-09
				Oxytetracycline	0.7131	1	1		0.06598	1	1.022e-05	0.06598	0.1413	0.1413	0.06598	0.02736	4.019e-09	4.019e-09	4.019e-09	4.019e-09	4.019e-09	4.019e-09	4.019e-09	4.019e-09	4.019e-09	4.019e-09	4.019e-09	4.019e-09	4.019e-09	4.019e-09
				Dimetridazole	0.1413	0.06598	0.06598	0.06598		0.06598	0.01005	1	0.7131	0.7131	1	0.7131	5.236e-05	5.236e-05	5.236e-05	5.236e-05	5.236e-05	5.236e-05	5.236e-05	5.236e-05	5.236e-05	5.236e-05	5.236e-05	5.236e-05	5.236e-05	5.236e-05
				Metronidazole	0.7131	1	1	1	0.06598		1.022e-05	0.06598	0.1413	0.1413	0.06598	0.02736	4.019e-09	4.019e-09	4.019e-09	4.019e-09	4.019e-09	4.019e-09	4.019e-09	4.019e-09	4.019e-09	4.019e-09	4.019e-09	4.019e-09	4.019e-09	4.019e-09
				Spiramycin	5.236e-05	1.022e-05	1.022e-05	1.022e-05	0.01005	1.022e-05		0.01005	0.003264	0.003264	0.01005	0.02736	0.1413	0.1413	0.1413	0.1413	0.1413	0.1413	0.1413	0.1413	0.1413	0.1413	0.1413	0.1413	0.1413	0.1413
				Azithromycin	0.1413	0.06598	0.06598	0.06598	1	0.06598	0.01005		0.7131	0.7131	1	0.7131	5.236e-05	5.236e-05	5.236e-05	5.236e-05	5.236e-05	5.236e-05	5.236e-05	5.236e-05	5.236e-05	5.236e-05	5.236e-05	5.236e-05	5.236e-05	5.236e-05
				Tetracycline	0.27	0.1413	0.1413	0.1413	0.7131	0.1413	0.003264	0.7131		1	0.7131	0.4621	1.022e-05	1.022e-05	1.022e-05	1.022e-05	1.022e-05	1.022e-05	1.022e-05	1.022e-05	1.022e-05	1.022e-05	1.022e-05	1.022e-05	1.022e-05	1.022e-05
				Acetaminophen	0.27	0.1413	0.1413	0.1413	0.7131	0.1413	0.003264	0.7131	1		0.7131	0.4621	1.022e-05	1.022e-05	1.022e-05	1.022e-05	1.022e-05	1.022e-05	1.022e-05	1.022e-05	1.022e-05	1.022e-05	1.022e-05	1.022e-05	1.022e-05	1.022e-05
				Ibuprofen	0.1413	0.06598	0.06598	0.06598	1	0.06598	0.01005	1	0.7131	0.7131		0.7131	5.236e-05	5.236e-05	5.236e-05	5.236e-05	5.236e-05	5.236e-05	5.236e-05	5.236e-05	5.236e-05	5.236e-05	5.236e-05	5.236e-05	5.236e-05	5.236e-05
				Aspirin	0.06598	0.02736	0.02736	0.02736	0.7131	0.02736	0.02736	0.7131	0.4621	0.4621	0.7131		0.0002359	0.0002359	0.0002359	0.0002359	0.0002359	0.0002359	0.0002359	0.0002359	0.0002359	0.0002359	0.0002359	0.0002359	0.0002359	0.0002359
				Erythromycin	3.474e-08	4.019e-09	4.019e-09	4.019e-09	5.236e-05	4.019e-09	0.1413	5.236e-05	1.022e-05	1.022e-05	5.236e-05	0.0002359		1	1	1	1	1	1	1	1	1	1	1	1	1
				Сlarithromycin	3.474e-08	4.019e-09	4.019e-09	4.019e-09	5.236e-05	4.019e-09	0.1413	5.236e-05	1.022e-05	1.022e-05	5.236e-05	0.0002359	1		1	1	1	1	1	1	1	1	1	1	1	1
				Tylosin	3.474e-08	4.019e-09	4.019e-09	4.019e-09	5.236e-05	4.019e-09	0.1413	5.236e-05	1.022e-05	1.022e-05	5.236e-05	0.0002359	1	1		1	1	1	1	1	1	1	1	1	1	1
				Lincomycin	3.474e-08	4.019e-09	4.019e-09	4.019e-09	5.236e-05	4.019e-09	0.1413	5.236e-05	1.022e-05	1.022e-05	5.236e-05	0.0002359	1	1	1		1	1	1	1	1	1	1	1	1	1
				Ampicillin	3.474e-08	4.019e-09	4.019e-09	4.019e-09	5.236e-05	4.019e-09	0.1413	5.236e-05	1.022e-05	1.022e-05	5.236e-05	0.0002359	1	1	1	1		1	1	1	1	1	1	1	1	1
				Amoxicillin	3.474e-08	4.019e-09	4.019e-09	4.019e-09	5.236e-05	4.019e-09	0.1413	5.236e-05	1.022e-05	1.022e-05	5.236e-05	0.0002359	1	1	1	1	1		1	1	1	1	1	1	1	1
				Florfenicol	3.474e-08	4.019e-09	4.019e-09	4.019e-09	5.236e-05	4.019e-09	0.1413	5.236e-05	1.022e-05	1.022e-05	5.236e-05	0.0002359	1	1	1	1	1	1		1	1	1	1	1	1	1
				Thiamphenicol	3.474e-08	4.019e-09	4.019e-09	4.019e-09	5.236e-05	4.019e-09	0.1413	5.236e-05	1.022e-05	1.022e-05	5.236e-05	0.0002359	1	1	1	1	1	1	1		1	1	1	1	1	1
				Sulfamethazine	3.474e-08	4.019e-09	4.019e-09	4.019e-09	5.236e-05	4.019e-09	0.1413	5.236e-05	1.022e-05	1.022e-05	5.236e-05	0.0002359	1	1	1	1	1	1	1	1		1	1	1	1	1
				Sulfapyridine	3.474e-08	4.019e-09	4.019e-09	4.019e-09	5.236e-05	4.019e-09	0.1413	5.236e-05	1.022e-05	1.022e-05	5.236e-05	0.0002359	1	1	1	1	1	1	1	1	1		1	1	1	1
				Gentamicin	3.474e-08	4.019e-09	4.019e-09	4.019e-09	5.236e-05	4.019e-09	0.1413	5.236e-05	1.022e-05	1.022e-05	5.236e-05	0.0002359	1	1	1	1	1	1	1	1	1	1		1	1	1
				Hygromycin B	3.474e-08	4.019e-09	4.019e-09	4.019e-09	5.236e-05	4.019e-09	0.1413	5.236e-05	1.022e-05	1.022e-05	5.236e-05	0.0002359	1	1	1	1	1	1	1	1	1	1	1		1	1
				Apramycin	3.474e-08	4.019e-09	4.019e-09	4.019e-09	5.236e-05	4.019e-09	0.1413	5.236e-05	1.022e-05	1.022e-05	5.236e-05	0.0002359	1	1	1	1	1	1	1	1	1	1	1	1		1
				Demeclocycline	3.474e-08	4.019e-09	4.019e-09	4.019e-09	5.236e-05	4.019e-09	0.1413	5.236e-05	1.022e-05	1.022e-05	5.236e-05	0.0002359	1	1	1	1	1	1	1	1	1	1	1	1	1

## Sheet: 2022_Qual Data
Sample	Location	Year of Sampling	Species
1	B. Goloustnoe	2020	Eulimnogammarus verrucosus	Ibuprofen (IBU_2020)	1			Summary statistics
2	B. Goloustnoe	2020	Eulimnogammarus verrucosus	Ibuprofen (IBU_2020)	0				IBU_2020	IBU_2020
3	B. Goloustnoe	2020	Eulimnogammarus verrucosus	Ibuprofen (IBU_2020)	1			N	16	44
4	B. Goloustnoe	2020	Eulimnogammarus verrucosus	Ibuprofen (IBU_2020)	1			Min	0	0
5	B. Goloustnoe	2020	Eulimnogammarus verrucosus	Ibuprofen (IBU_2020)	0			Max	1	1
6	B. Goloustnoe	2020	Eulimnogammarus verrucosus	Ibuprofen (IBU_2020)	0			Sum	11	12
7	B. Goloustnoe	2020	Eulimnogammarus verrucosus	Ibuprofen (IBU_2020)	0			Mean	0.6875	0.272727
8	B. Goloustnoe	2020	Eulimnogammarus verrucosus	Ibuprofen (IBU_2020)	0			Std. error	0.119678	0.067917
9	B. Goloustnoe	2020	Eulimnogammarus verrucosus	Ibuprofen (IBU_2020)	1			Variance	0.229167	0.20296
10	B. Goloustnoe	2020	Eulimnogammarus verrucosus	Ibuprofen (IBU_2020)	1			Stand. dev	0.478714	0.450511
11	B. Goloustnoe	2020	Eulimnogammarus verrucosus	Ibuprofen (IBU_2020)	1			Median	1	0
12	B. Goloustnoe	2020	Eulimnogammarus verrucosus	Ibuprofen (IBU_2020)	1			25 prcntil	0	0
13	B. Goloustnoe	2020	Eulimnogammarus verrucosus	Ibuprofen (IBU_2020)	1			75 prcntil	1	1
14	B. Goloustnoe	2020	Eulimnogammarus verrucosus	Ibuprofen (IBU_2020)	1			Mode	1	0
15	B. Goloustnoe	2020	Eulimnogammarus verrucosus	Ibuprofen (IBU_2020)	1			Skewness	-0.895257	1.057
16	B. Goloustnoe	2020	Eulimnogammarus verrucosus	Ibuprofen (IBU_2020)	1			Kurtosis	-1.39061	-0.927047
								Geom. mean	0	0
1	B. Goloustnoe	2022	Eulimnogammarus verrucosus	Ibuprofen (IBU_2022)	0			Coeff. var	69.6311	165.187
2	B. Goloustnoe	2022	Eulimnogammarus verrucosus	Ibuprofen (IBU_2022)	0
3	B. Goloustnoe	2022	Eulimnogammarus verrucosus	Ibuprofen (IBU_2022)	1			Normality
4	B. Goloustnoe	2022	Eulimnogammarus verrucosus	Ibuprofen (IBU_2022)	1				IBU_2020	IBU_2020
5	B. Goloustnoe	2022	Eulimnogammarus verrucosus	Ibuprofen (IBU_2022)	0			N	16	44
6	B. Goloustnoe	2022	Eulimnogammarus verrucosus	Ibuprofen (IBU_2022)	0			Shapiro-Wilk W	0.5909	0.5573
7	B. Goloustnoe	2022	Eulimnogammarus verrucosus	Ibuprofen (IBU_2022)	0			p(normal)	1.33e-05	2.584e-10
8	B. Goloustnoe	2022	Eulimnogammarus verrucosus	Ibuprofen (IBU_2022)	0			Anderson-Darling A	3.264	9.948
9	B. Goloustnoe	2022	Eulimnogammarus verrucosus	Ibuprofen (IBU_2022)	1			p(normal)	1.303e-08	1.886e-24
10	B. Goloustnoe	2022	Eulimnogammarus verrucosus	Ibuprofen (IBU_2022)	0			p(Monte Carlo)	0.0001	0.0001
11	B. Goloustnoe	2022	Eulimnogammarus verrucosus	Ibuprofen (IBU_2022)	1			Lilliefors L	0.4306	0.4548
12	B. Goloustnoe	2022	Eulimnogammarus verrucosus	Ibuprofen (IBU_2022)	1			p(normal)	0.0001	0.0001
13	B. Goloustnoe	2022	Eulimnogammarus verrucosus	Ibuprofen (IBU_2022)	1			p(Monte Carlo)	0.0001	0.0001
14	B. Goloustnoe	2022	Eulimnogammarus verrucosus	Ibuprofen (IBU_2022)	0			Jarque-Bera JB	2.952	9.323
15	B. Goloustnoe	2022	Eulimnogammarus verrucosus	Ibuprofen (IBU_2022)	0			p(normal)	0.2285	0.009454
16	B. Goloustnoe	2022	Eulimnogammarus verrucosus	Ibuprofen (IBU_2022)	0			p(Monte Carlo)	0.0608	0.0161
17	B. Goloustnoe	2022	Eulimnogammarus verrucosus	Ibuprofen (IBU_2022)	0
18	B. Goloustnoe	2022	Eulimnogammarus verrucosus	Ibuprofen (IBU_2022)	0
19	B. Goloustnoe	2022	Eulimnogammarus verrucosus	Ibuprofen (IBU_2022)	0			F test
20	B. Goloustnoe	2022	Eulimnogammarus verrucosus	Ibuprofen (IBU_2022)	0
21	B. Goloustnoe	2022	Eulimnogammarus verrucosus	Ibuprofen (IBU_2022)	0			IBU_2020		IBU_2020
22	B. Goloustnoe	2022	Eulimnogammarus verrucosus	Ibuprofen (IBU_2022)	1			N:	16	N:	44
23	B. Goloustnoe	2022	Eulimnogammarus verrucosus	Ibuprofen (IBU_2022)	1			Variance:	0.22917	Variance:	0.20296
24	B. Goloustnoe	2022	Eulimnogammarus verrucosus	Ibuprofen (IBU_2022)	0
25	B. Goloustnoe	2022	Eulimnogammarus verrucosus	Ibuprofen (IBU_2022)	0			F :	1.1291	p (same var.):	0.72263
26	B. Goloustnoe	2022	Eulimnogammarus verrucosus	Ibuprofen (IBU_2022)	0			Critical F value (p=0.05):	2.1563
27	B. Goloustnoe	2022	Eulimnogammarus verrucosus	Ibuprofen (IBU_2022)	0			Monte Carlo permutation:	p (same var.):	0.36534
28	B. Goloustnoe	2022	Eulimnogammarus verrucosus	Ibuprofen (IBU_2022)	0
29	B. Goloustnoe	2022	Eulimnogammarus verrucosus	Ibuprofen (IBU_2022)	0
30	B. Goloustnoe	2022	Eulimnogammarus verrucosus	Ibuprofen (IBU_2022)	1
31	B. Goloustnoe	2022	Eulimnogammarus verrucosus	Ibuprofen (IBU_2022)	1			ANOVA
32	B. Goloustnoe	2022	Eulimnogammarus verrucosus	Ibuprofen (IBU_2022)	1				Sum of sqrs	df	Mean square	F	p (same)
33	B. Goloustnoe	2022	Eulimnogammarus verrucosus	Ibuprofen (IBU_2022)	0			Between groups:	2.01856	1	2.01856	9.624	0.002965
34	B. Goloustnoe	2022	Eulimnogammarus verrucosus	Ibuprofen (IBU_2022)	0			Within groups:	12.1648	58	0.209737	Permutation p (n=99999)
35	B. Goloustnoe	2022	Eulimnogammarus verrucosus	Ibuprofen (IBU_2022)	0			Total:	14.1833	59	0.00528
36	B. Goloustnoe	2022	Eulimnogammarus verrucosus	Ibuprofen (IBU_2022)	0
37	B. Goloustnoe	2022	Eulimnogammarus verrucosus	Ibuprofen (IBU_2022)	0			Components of variance (only for random effects):
38	B. Goloustnoe	2022	Eulimnogammarus verrucosus	Ibuprofen (IBU_2022)	0			Var(group):	0.0770805	Var(error):	0.209737	ICC:	0.268744
39	B. Goloustnoe	2022	Eulimnogammarus verrucosus	Ibuprofen (IBU_2022)	0
40	B. Goloustnoe	2022	Eulimnogammarus verrucosus	Ibuprofen (IBU_2022)	0			omega2:	0.1257
41	B. Goloustnoe	2022	Eulimnogammarus verrucosus	Ibuprofen (IBU_2022)	0
42	B. Goloustnoe	2022	Eulimnogammarus verrucosus	Ibuprofen (IBU_2022)	0			Levene´s test for homogeneity of variance, from means	p (same):	0.5714
43	B. Goloustnoe	2022	Eulimnogammarus verrucosus	Ibuprofen (IBU_2022)	1			Levene´s test, from medians	p (same):	0.7672
44	B. Goloustnoe	2022	Eulimnogammarus verrucosus	Ibuprofen (IBU_2022)	0
								Welch F test in the case of unequal variances: F=9,085, df=25,3, p=0,005789
								Bayes factor: 10,83 (strong evidence for unequal means)
								Mann-Whitney paiwize
								Raw p values, sequential Bonferroni significance
									IBU_2020	IBU_2022
								IBU_2020		0.003879
								IBU_2022	0.003879
								t tests
								IBU_2020		IBU_2022
								N:	16	N:	44
								Mean:	0.6875	Mean:	0.27273
								95% conf.:	(0,43241 0,94259)	95% conf.:	(0,13576 0,4097)
								Variance:	0.22917	Variance:	0.20296
								Difference between means:	0.41477
								95% conf. interval (parametric):	(0,14715 0,6824)
								95% conf. interval (bootstrap):	(0,17045 0,67614)
								t :	3.1023	p (same mean):	0.002965	Critical t value (p=0.05):	2.0017
								Uneq. var. t :	3.0142	p (same mean):	0.0057891
								Monte Carlo permutation:	p (same mean):	0.0063
								Bayes factor:	12.56	Cohen´s D:	0.9057
								Strong evidence for unequal means	Large effect size
								Kruskal-Wallis
								H (chi2):	5.956
								Hc (tie corrected):	8.397
								p (same):	0.003759
								There is a significant difference between sample medians
								Tukey's pairwise
									IBU_2020	IBU_2022
								IBU_2020		0.002965
								IBU_2022	4.387

## Sheet: 2022 Quant Data
Sample	Location	Year of Sampling	Species	Average S (Peak of Ibuprofen)	Average S (Peak of Analytical standard)	Analytical standard, ng/ml	Concentration of Ibuprofen, in sample	Wet weight, g	Recalculation, per aliquot (х2ml)	Concentraion of Ibuprofen, per amphipod wet weight
1	B. Goloustnoe	2020	Eulimnogammarus verrucosus	18.04	204.026	72	6.36625	0.3129	12.7325	40.6919
2	B. Goloustnoe	2020	Eulimnogammarus verrucosus	15.81	204.026	72	5.57929	0.4403	11.1586	25.3431			Summary statistics
3	B. Goloustnoe	2020	Eulimnogammarus verrucosus	13.07	204.026	72	4.61235	0.2848	9.22471	32.3901				IBU_2020	IBU_2022
4	B. Goloustnoe	2020	Eulimnogammarus verrucosus	16.92	204.026	72	5.971	0.1181	11.942	101.118			N	11	12
5	B. Goloustnoe	2020	Eulimnogammarus verrucosus	17.25	204.026	72	6.08746	0.3555	12.1749	34.2473			Min	16.98	14.915
6	B. Goloustnoe	2020	Eulimnogammarus verrucosus	19.22	204.026	72	6.78266	0.4508	13.5653	30.0917			Max	116.09	166.379
7	B. Goloustnoe	2020	Eulimnogammarus verrucosus	18.68	204.026	72	6.5921	0.7764	13.1842	16.9812			Sum	551.12	812.902
8	B. Goloustnoe	2020	Eulimnogammarus verrucosus	14.93	204.026	72	5.26874	0.3428	10.5375	30.7394			Mean	50.1018	67.7418
9	B. Goloustnoe	2020	Eulimnogammarus verrucosus	22.14	204.026	72	7.81312	0.1346	15.6262	116.094			Std. error	10.4568	12.9947
10	B. Goloustnoe	2020	Eulimnogammarus verrucosus	18.28	204.026	72	6.45094	0.1425	12.9019	90.5395			Variance	1202.79	2026.34
11	B. Goloustnoe	2020	Eulimnogammarus verrucosus	14.25	204.026	72	5.02877	0.3058	10.0575	32.8893			Stand. dev	34.6813	45.0148
15	B. Goloustnoe	2022	Eulimnogammarus verrucosus	17.31	204.026	72	6.10863	0.3941	12.2173	31.0004			Median	32.89	54.1244
17	B. Goloustnoe	2022	Eulimnogammarus verrucosus	17.79	204.026	72	6.27802	0.374	12.556	33.5723			25 prcntil	30.09	31.6434
19	B. Goloustnoe	2022	Eulimnogammarus verrucosus	19.05	204.026	72	6.72267	0.3084	13.4453	43.5971			75 prcntil	90.54	100.97
20	B. Goloustnoe	2022	Eulimnogammarus verrucosus	15.67	204.026	72	5.52988	0.4213	11.0598	26.2515			Mode	NA	NA
22	B. Goloustnoe	2022	Eulimnogammarus verrucosus	22.09	204.026	72	7.79548	0.2525	15.591	61.7464			Skewness	1.1837	0.973676
25	B. Goloustnoe	2022	Eulimnogammarus verrucosus	16.65	204.026	72	5.87572	0.1573	11.7514	74.7072			Kurtosis	-0.295537	0.471794
27	B. Goloustnoe	2022	Eulimnogammarus verrucosus	18.63	204.026	72	6.57446	0.1414	13.1489	92.9909			Geom. mean	41.4951	54.7069
29	B. Goloustnoe	2022	Eulimnogammarus verrucosus	17.33	204.026	72	6.11569	0.104	12.2314	117.609			Coeff. var	69.2216	66.4506
30	B. Goloustnoe	2022	Eulimnogammarus verrucosus	20.28	204.026	72	7.15673	0.3078	14.3135	46.5025
31	B. Goloustnoe	2022	Eulimnogammarus verrucosus	17.35	204.026	72	6.12275	0.0736	12.2455	166.379
32	B. Goloustnoe	2022	Eulimnogammarus verrucosus	15.08	204.026	72	5.32167	0.7136	10.6433	14.915			Normality tests
33	B. Goloustnoe	2022	Eulimnogammarus verrucosus	16.43	204.026	72	5.79808	0.1119	11.5962	103.63				IBU_2020	IBU_2022
													N	11	12
													Shapiro-Wilk W	0.7637	0.9189
													p(normal)	0.00314	0.2766
													Anderson-Darling A	1.293	0.3906
													p(normal)	0.001238	0.3233
													p(Monte Carlo)	0.0013	0.347
													Lilliefors L	0.3342	0.1815
													p(normal)	0.0001	0.33
													p(Monte Carlo)	0.0012	0.3369
													Jarque-Bera JB	2.102	1.45
													p(normal)	0.3496	0.4843
													p(Monte Carlo)	0.0764	0.1414
													ANOVA
														Sum of sqrs	df	Mean square	F	p (same)
													Between groups:	1785.84	1	1785.84	1.093	0.3077
													Within groups:	34317.6	21	1634.17	Permutation p (n=99999)
													Total:	36103.4	22	0.309
													Components of variance (only for random effects):
													Var(group):	13.2134	Var(error):	1634.17	ICC:	0.00802086
													omega2:	0.004019
													Levene´s test for homogeneity of variance, from means	p (same):	0.4132
													Levene´s test, from medians	p (same):	0.3315
													Welch F test in the case of unequal variances: F=1,118, df=20,43, p=0,3026
													Bayes factor: 0,3566 (no evidence for either equal or unequal means)
													Mann-Whitney paiwize
													Raw p values, sequential Bonferroni significance
														IBU_2020	IBU_2022
													IBU_2020		0.2549
													IBU_2022	0.2549
													t test
													A	B
													N:	11	N:	12
													Mean:	50.102	Mean:	67.742
													95% conf.:	(26,803 73,401)	95% conf.:	(39,142 96,343)
													Variance:	1202.8	Variance:	2026.3
													Difference between means:	17.641
													95% conf. interval (parametric):	(-17,451 52,733)
													95% conf. interval (bootstrap):	(-13,971 48,423)
													t :	1.0454	p (same mean):	0.30771	Critical t value (p=0.05):	2.0796
													Uneq. var. t :	1.0576	p (same mean):	0.30257
													Monte Carlo permutation:	p (same mean):	0.3131
													Exact permutation:	p (same mean):	0.30969
													Bayes factor:	0.5611	Cohen´s D:	0.4364
													No evidence for either equal or unequal means	Small effect size
													F test
													A	B
													N:	11	N:	12
													Variance:	1202.8	Variance:	2026.3
													F :	1.6847	p (same var.):	0.41992
													Critical F value (p=0.05):	3.6649
													Monte Carlo permutation:	p (same var.):	0.6316
													Exact permutation:	p (same var.):	0.62374

## Sheet: 2way ANOVA
Year of sampling	Weight of amphipods	Concentraion of Ibuprofen, per amphipod wet weight
Sampling 2022	0,1-0,2	166.379				FIXED-EFFECTS TWO-WAY ANOVA (unbalanced, Model II)
Sampling 2022	0,1-0,2	117.609
Sampling 2022	0,1-0,2	103.63					Sum of sqrs	df	Mean square	F	p (same)
Sampling 2020	0,1-0,2	101.118				Year of sampling:	386.648	1	386.648	0.585	0.4548
Sampling 2020	0,1-0,2	116.094				Weight of amphipods:	22659.9	2	11329.9	17.14	8.392e-05
Sampling 2022	0,1-0,2	92.9909				Interaction:	422.161	2	211.081	0.3194	0.7309
Sampling 2020	0,1-0,2	90.5395				Within:	11235.5	17	660.914
Sampling 2022	0,1-0,2	74.7072				Total:	36103.5	22
Sampling 2022	0,1-0,2	61.7464
Sampling 2020	0,1-0,2	32.3901				Tukey's post-hoc
Sampling 2020	0,3-0,4	32.8893				Factor A, P values
Sampling 2022	0,3-0,4	46.5025					Sampling 2022	Sampling 2020
Sampling 2022	0,3-0,4	43.5971				Sampling 2022		0.1184
Sampling 2020	0,3-0,4	40.6919				Sampling 2020	0.1184
Sampling 2020	0,3-0,4	30.7394
Sampling 2020	0,3-0,4	34.2473				Tukey's post-hoc
Sampling 2022	0,3-0,4	33.5723				Factor A, P values
Sampling 2022	0,3-0,4	31.0004					0.1-0.2	0.3-0.4	0.4-0.8
Sampling 2022	0,4-0,8	26.2515				0.1-0.2		0.0004116	0.0001526
Sampling 2020	0,4-0,8	25.3431				0.3-0.4	0.0004116		0.6085
Sampling 2020	0,4-0,8	30.0917				0.4-0.8	0.0001526	0.6085
Sampling 2022	0,4-0,8	14.915
Sampling 2020	0,4-0,8	16.9812
